# Supplementary material for: Daratumumab in Transplant-Ineligible Newly Diagnosed Multiple Myeloma: A Meta-Analysis of Randomized Controlled Trials
Source: Cancers (Basel). 2025 Oct 17;17(20):3349. doi: 10.3390/cancers17203349 (PMC12563183; doi:10.3390/cancers17203349)
Supplement: Supplementary file 1 [file cancers-17-03349-s001.zip]

Archive with 1 entries (1 files):
- cancers-3912367-supplementary.pdf
